# Supplementary material for: Structural Variant Disrupting the Expression of the Remote FOXC1 Gene in a Patient with Syndromic Complex Microphthalmia
Source: Int J Mol Sci. 2024 Feb 25;25(5):2669. doi: 10.3390/ijms25052669 (PMC10931988; doi:10.3390/ijms25052669)
Supplement: Supplementary file 1 [file ijms-25-02669-s001.zip]

Archive with 1 entries (1 files):
- ijms-2853855-supplementary.pdf
